# Supplementary material for: Microbial Biomarkers for the Prevention and Diagnosis of Alcoholic Liver Disease
Source: Microorganisms. 2026 Feb 12;14(2):449. doi: 10.3390/microorganisms14020449 (PMC12942687; doi:10.3390/microorganisms14020449)
Supplement: Supplementary file 1 [file microorganisms-14-00449-s001.zip]

Archive with 1 entries (1 files):
- microorganisms-4122507-supplementary.pdf
